# Supplementary material for: Development of New Iso-Cytoplasmic Rice-Restorer Lines and New Rice Hybrids with Superior Grain Yield and Grain Quality Characteristics by Utilizing Restorers’ Fertility Genes
Source: Genes (Basel). 2022 May 1;13(5):808. doi: 10.3390/genes13050808 (PMC9140396; doi:10.3390/genes13050808)
Supplement: Supplementary file 1 [file genes-13-00808-s001.zip]

Archive with 1 entries (1 files):
- genes-1689570-supplementary.pdf
